# Supplementary material for: Microfluidics and Metabolomics Reveal Symbiotic Bacterial–Fungal Interactions Between Mortierella elongata and Burkholderia Include Metabolite Exchange
Source: Front Microbiol. 2019 Oct 1;10:2163. doi: 10.3389/fmicb.2019.02163 (PMC6779839; doi:10.3389/fmicb.2019.02163)
Supplement: TABLE S1 — Relative metabolite accumulation in media conditioned by microbial growth. Metabolites were quantified by gas chromatography-mass spectrometry and the resulting mass to charge ratios assigned to metabolites by comparing samples with internal sorbitol controls to public and custom mass spectral databases. Red values indicate a statistically significant accumulation of metabolites, blue values indicated a statistically significant decrease of metabolites. Conditions used for Figure 6 and Supplementary Figure S1 are indicated with gray backgrounds. Data for all conditions available on request. [file Table_1.XLSX]

## Sheet: Sheet1
ug/mL sorbitol equivalents	Rank
Metabolite	Fold change	p-value	Fold change	p-value	Fold change	p-value	Fold change	p-value	Fungal-bacterial co-culture		Sequential Cultures		Axenic fungal cultures		Axenic bacterial cultures		Medium Blanks
[Retention time (min); Key m/z	fungal/co-culture		fungal/sequential		fungal/medium		fungal/bacterial		Avg	sem	Avg	sem	Avg	sem	Avg	sem	Avg	sem
erythronic acid	8.43789	3.84486e-07	3.42204	2.13764e-05	1.16623	0.0435628	12.3932	3.21765e-07	0.247919	0.0163526	0.611305	0.0981486	2.09191	0.076568	0.168795	0.0204223	1.79373	0.0884521
threonic acid	6.12564	9.87014e-07	3.58163	2.67118e-06	1.01989	0.722064	6.95406	7.97284e-07	0.0465544	0.00453985	0.0796217	0.00511549	0.285176	0.0109744	0.0410085	0.00412029	0.279615	0.010099
lactic acid	2.87927	0.000169425	21.4717	1.47605e-05	12.2409	1.77995e-05	16.5736	1.53905e-05	4.80819	0.360372	0.644759	0.138747	13.8441	1.03179	0.835308	0.0586461	1.13097	0.0886873
12.49 320	2.13662	0.0124738	1.45089	0.162243	1.54269	0.107822	1.45064	0.0821152	0.367826	0.0368133	0.541667	0.103803	0.785902	0.112818	0.541762	0.0312619	0.509436	0.0932482
tartaric acid	2.01246	1.74038e-05	1.62128	0.000491354	1.04613	0.467996	2.2364	4.06006e-05	80.2047	3.40831	99.5565	7.11929	161.409	5.63925	72.1735	6.20685	154.292	7.25382
7.02 117 100 188	1.88938	0.014098	1.80318	0.0160554	1.8884	0.0237088	1.37889	0.309489	0.374148	0.0669961	0.392034	0.0635996	0.706906	0.0704542	0.512665	0.160181	0.374341	0.085122
12.51 320	1.87844	0.0361252	1.443	0.101225	1.2131	0.388715	1.56057	0.0646356	0.955748	0.15518	1.24416	0.0879919	1.79532	0.270998	1.15043	0.089755	1.47994	0.204438
7.39 187 172 112	1.86854	0.0206545	1.65664	0.0763472	1.90428	0.00568739	1.39853	0.322961	0.460344	0.120386	0.519224	0.153199	0.86017	0.0442437	0.615055	0.223298	0.451704	0.0866137
glycolic acid	1.81581	0.00339868	2.0492	2.97771e-05	0.857466	0.302917	1.63951	0.00882835	2.11479	0.338356	1.87393	0.0958516	3.84006	0.146498	2.3422	0.364444	4.47839	0.547292
8.04 184 285 300	1.40919	0.0012432	1.26319	0.0237384	0.904391	0.106286	1.28936	0.00287813	7.66534	0.326454	8.55133	0.604057	10.802	0.441196	8.37777	0.23689	11.9439	0.408507
10.42 174 228	1.2732	0.0615395	1.17045	0.0794602	1.10295	0.489603	1.2072	0.113682	0.712769	0.0684804	0.775339	0.0376149	0.907496	0.0501106	0.751735	0.0676206	0.822791	0.10364
6.44 184 199 169	1.23495	0.0234754	1.17665	0.0656953	1.05617	0.609432	1.20107	0.0444084	2.0707	0.0835102	2.17329	0.10082	2.55721	0.137924	2.12911	0.0975032	2.42121	0.211407
xylonic acid	1.18378	0.00654774	1.35274	0.00193844	1.27887	0.00225389	1.19209	0.00436171	0.525797	0.0164238	0.460123	0.0258168	0.622429	0.0171147	0.522134	0.0147191	0.486701	0.020481
arabinonic acid	1.17921	0.0267801	1.28099	0.00217295	1.26858	0.00218778	1.21108	0.000990447	1.07367	0.0610796	0.98837	0.0481139	1.26609	0.0249878	1.04542	0.0272383	0.998035	0.0460581
9.15 191 244 323	1.17558	0.697792	1.51085	0.311947	1.51434	0.317118	1.40496	0.41839	0.868988	0.206442	0.676152	0.018342	1.02156	0.312374	0.727112	0.13156	0.674593	0.0596383
6.39 184 199 169	1.16844	0.0494088	1.11622	0.14336	1.01484	0.883198	1.12269	0.106551	2.36983	0.0662983	2.48069	0.0855453	2.769	0.148417	2.46641	0.0583549	2.72852	0.218475
6.25 228 184 134	1.1395	0.0570858	1.06824	0.34975	0.990048	0.87415	1.03005	0.609561	8.10329	0.334949	8.64385	0.468137	9.23367	0.345326	8.96429	0.361823	9.32649	0.442867
9.15 228 110	1.12717	0.00652756	1.11955	0.0623243	1.09804	0.0485945	1.13097	0.0254154	1.78153	0.0211392	1.79366	0.078488	2.00809	0.0514002	1.77554	0.059556	1.82879	0.0513447
phosphate	1.09553	0.101898	1.07811	0.168327	1.02409	0.768099	1.15311	0.0170909	169.841	3.87736	172.585	4.29082	186.066	7.46129	161.36	1.22759	181.689	12.0672
fructose	1.02173	0.50497	0.987303	0.683235	1.04466	0.385451	1.04911	0.155334	126.659	1.77439	131.075	1.77744	129.411	3.45312	123.354	1.40583	123.879	4.79813
pyruvate	1.02102	0.84987	1.16522	0.0957145	1.13636	0.23752	1.09037	0.325092	0.472935	0.0379328	0.414408	0.0105139	0.482875	0.0330385	0.442854	0.0174144	0.424932	0.0293142
8.61 239 219 293	1.00707	0.913689	1.03559	0.568718	0.966561	0.719134	1.18118	0.175242	40.3564	1.28651	39.2449	0.811704	40.6415	2.17005	34.4076	3.42704	42.0476	3.03301
sucrose	0.988934	0.918345	1.05609	0.605693	77.9347	3.95724e-05	N/A	3.47435e-05	4.8119	0.242203	4.50591	0.161219	4.75865	0.435234	0	0	0.0610595	0.0610595
glycerol	0.870415	0.381349	0.465477	0.00669049	2.9916	0.0162651	1.03737	0.738611	29.9567	3.27442	56.0172	6.95444	26.0748	2.48367	25.1354	1.02579	8.71599	4.62431
erythritol	0.605022	0.00496663	0.476825	0.000235207	N/A	7.71058e-06	0.633581	0.00462344	0.280703	0.0226754	0.356172	0.0206907	0.169831	0.0119833	0.26805	0.0189	0	0
glyceric acid	0.377574	7.62431e-06	0.511784	4.18001e-05	0.987912	0.849527	0.328643	0.00024845	4.78444	0.202288	3.52978	0.153079	1.80648	0.0553379	5.49679	0.475031	1.82859	0.0969016
threitol	0.33765	8.34538e-05	0.335572	1.20294e-05	1.11339	0.235364	0.427052	4.34679e-05	0.167193	0.0110848	0.168229	0.00747427	0.0564529	0.00407195	0.132192	0.00594156	0.0507035	0.00155801
putrescine	0	1.22479e-07	0	2.6848e-06	N/A	N/A	0	7.57647e-05	0.706792	0.0247635	0.734535	0.0433048	0	0	0.661559	0.0693541	0	0
